# Supplementary material for: The 12 November 2025 Ugly Duckling Geomagnetic Storm: From the Sun to the Earth
Source: Sensors (Basel). 2026 Feb 27;26(5):1490. doi: 10.3390/s26051490 (PMC12986641; doi:10.3390/s26051490)
Supplement: Supplementary file 1 [file sensors-26-01490-s001.zip]

Archive with 1 entries (1 files):
- sensors-4159603-supplementary.mp4
